# Supplementary material for: Parenting Influences on Frontal Lobe Gray Matter and Preterm Toddlers’ Problem-Solving Skills
Source: Children (Basel). 2024 Feb 6;11(2):206. doi: 10.3390/children11020206 (PMC10887128; doi:10.3390/children11020206)
Supplement: Supplementary file 1 [file children-11-00206-s001.zip]

Archive with 1 entries (1 files):
- children-2827101-supplementary.pdf
